# Supplementary material for: Pott’s Puffy Tumor in the Adult Population: Systematic Review and Meta-Analysis of Case Reports
Source: J Clin Med. 2025 Jun 8;14(12):4062. doi: 10.3390/jcm14124062 (PMC12194702; doi:10.3390/jcm14124062)
Supplement: Supplementary file 1 [file jcm-14-04062-s001.zip]

Archive with 1 entries (1 files):
- jcm-3627218-supplementary.pdf
